# Supplementary material for: Necropsy-Based Analysis of Causes of Neonatal Mortality in Dairy Calves in Poland
Source: Animals (Basel). 2026 Jun 5;16(11):1743. doi: 10.3390/ani16111743 (PMC13255821; doi:10.3390/ani16111743)
Supplement: Supplementary file 1 [file animals-16-01743-s001.zip]

Archive with 1 entries (1 files):
- animals-4291235-supplementary.pdf
